# Supplementary material for: ROS- and Radiation Source-Dependent Modulation of Leukocyte Adhesion to Primary Microvascular Endothelial Cells
Source: Cells. 2021 Dec 27;11(1):72. doi: 10.3390/cells11010072 (PMC8750044; doi:10.3390/cells11010072)
Supplement: Supplementary file 1 [file cells-11-00072-s001.zip]

Archive with 1 entries (1 files):
- cells-1352097-supplementary.pdf
